# Supplementary material for: Menstrual Health Under Constraint: A Meta-Synthesis of Refugee Women’s Experiences
Source: Healthcare (Basel). 2026 Jul 2;14(13):1974. doi: 10.3390/healthcare14131974 (PMC13362433; doi:10.3390/healthcare14131974)
Supplement: Supplementary file 1 [file healthcare-14-01974-s001.zip]

Archive with 2 entries (2 files):
- Supplementary Table S1 ENTREQ Checklist.pdf
- Supplementary Table S2 PRISMA Checklist.pdf
